# Supplementary material for: Antioxidative and Antiglycative Stress Activities of Selenoglutathione Diselenide
Source: Pharmaceuticals (Basel). 2024 Aug 9;17(8):1049. doi: 10.3390/ph17081049 (PMC11359168; doi:10.3390/ph17081049)
Supplement: Supplementary file 1 [file pharmaceuticals-17-01049-s001.zip]

Archive with 1 entries (1 files):
- pharmaceuticals-3098931-supplementary.pdf
